# Supplementary material for: Microbial Diversity, Co-Occurrence Patterns, and Functional Genes of Bacteria in Aged Coking Contaminated Soils by Polycyclic Aromatic Hydrocarbons: Implications to Soil Health and Bioremediation
Source: Microorganisms. 2025 Apr 10;13(4):869. doi: 10.3390/microorganisms13040869 (PMC12029627; doi:10.3390/microorganisms13040869)
Supplement: Supplementary file 1 [file microorganisms-13-00869-s001.zip]

Archive with 1 entries (1 files):
- microorganisms-3510540-supplementary.pdf
